# Supplementary material for: Comparative Effects of Dietary Protein, Creatine, and Omega-3 Supplementation on Muscle Strength, Endurance, and Recovery in Trained Athletes: A Systematic Review and Network Meta-Analysis
Source: Nutrients. 2026 Mar 13;18(6):909. doi: 10.3390/nu18060909 (PMC13029179; doi:10.3390/nu18060909)
Supplement: Supplementary file 1 [file nutrients-18-00909-s001.zip]

Archive with 1 entries (1 files):
- nutrients-4169905-supplementary.pdf
